# Supplementary material for: Advances in Exosomes as Diagnostic and Therapeutic Biomarkers for Gynaecological Malignancies
Source: Cancers (Basel). 2022 Sep 28;14(19):4743. doi: 10.3390/cancers14194743 (PMC9563301; doi:10.3390/cancers14194743)
Supplement: Supplementary file 1 [file cancers-14-04743-s001.zip]

Archive with 1 entries (1 files):
- cancers-1925930-supplementary.pdf
